# Supplementary material for: Multiple Contact Dates and SARS Incubation Periods
Source: Emerg Infect Dis. 2004 Feb;10(2):207–9. doi: 10.3201/eid1002.030426 (PMC3322923; doi:10.3201/eid1002.030426)
Supplement: Appendix — Spreadsheet model to calculate incubation period of SARS [file 03-0426-app-s1.xls]

## Sheet: Instructions
Severe acute respiratory syndrome (SARS): Calculation of incubation period using multiple potential contact dates
					Martin I. Meltzer
Appendix: Spreadsheet model to calculate incubation period of SARS
											Please scroll down
Contact information (corresponding author):
Martin I. Meltzer, M.S., Ph.D.					CDC/NCID, Office of Surveillance
Senior Health Economist					Mailstop D59		Ph: 404-371-5353
					1600 Clifton Rd.		Fax: 404-371-5445
					Atlanta, GA 30333		email: mmeltzer@cdc.gov
Instructions: Worksheet labeled “Incubation model”
Table of contents:
Step 1	Enter patient's identifiers					Row 26
Step 2	Enter possible number of days of incubation					Row 29
Step 2a	What about entering to the right of column AE?					Row 41					Please scroll down
Step 3	Ready to calculate incubation frequencies					Row 45
Step 3a	If you do not have simulation software					Row 49
Step 3b	If you have add-in simulation software					Row 57
Step 3c	How many iterations to run?					Row 65
Step 4	Ready to graph the results					Row 77
Step 5	More than 21 patients?					Row 83
Step 1:
Enter identifiers for each patient in column A, cells A4-A24.
Step 2:
For each patient enter all the possible number of days of incubation (enter into cells B4 - AD23).
You can enter up to 29 possible days of incubation.											Please scroll down
Without any alterations, you can enter up to 21 patients (including 2 expansion rows, row # 21 and row #22).
If you have fewer than 21 patients, just input data for those you have and leave the rest of the cells blank.
For example, patient #2 (row 5) could have incubated for 1, 2, 3, or 4 days (as given below).
	Possible duration of incubation (days)
Patient	1	2	3	4	5	6
#1		2	3	4	5	6
#2	1	2	3	4
Step 2a:
Question: What do you have to enter into, or alter in, the cells to the right of column AE (the green column)?
Answer: You do not have to alter or enter anything--the cells are already preprogrammed.
Step 3:
You are now ready to calculate frequency distributions.
If you do not have simulation software (e.g., @Risk) then go to Step 3a; otherwise go to step 3b:
Step 3a:	If you do not have simulation software, then you can do one (1) iteration at a time as follows:										Please scroll down
	In cell P26 (the cell with red fill), enter a single, whole number and hit "Enter."
	Record the frequency/ percentage numbers in each of the yellow cells (cell numbers B30-AD30).
	Only record those frequencies/percentages up to your maximum possible incubation period
		(e.g., if the maximum possible incubation period for any one patient is 18 days,
		do not record frequencies/percentages for >18 days (they will always be 0%)].
	Then, enter another number into cell P26, hit enter and record the results [cells B30-AD30]).
Step 3b:	If you have add-in, spreadsheet-based simulation software (e.g., @Risk, Palisade Corp., Newfield, NY), then:
	Cells B30-AD30 are the "target" cells that contain the results that will be recorded by the software.
	Only identify/mark for the simulation software those cells up to your maximum possible incubation period
		(e.g., if the maximum possible incubation period for any one patient is 18 days,
		do not record frequencies/percentages for >18 days [they will always be 0%]).
	Using the simulation software instructions, run as many iterations as needed (see Step 3c).
	Spreadsheet-based simulation software typically stores the results from each iteration.
Step 3c:	How many iterations to run?
	You will want to run as many iterations until you have reached a preset point of "stabilization."
		Stabilization is defined as occurring when:									Please scroll down
		The results from an additional iteration(s) does not cause the mean and variance
		to change by X%. The percentage is predefined by the user.
		Hint: If doing one iteration at a time (i.e., following Step 3a), then you should
		set the stabilization percentage at a relatively high level (e.g., 10%).
		Lower definitions of stabilizations could result in doing a large
		number of iterations (e.g., > 1,000).
		Simulation software readily does large numbers of iterations, and the stabilization
		percentage can be set relatively low (e.g., 0.1%).
Step 4.	You are now ready to graph the results.
	Take the data from the iterations (Step 3a or 3b) for each possible incubation day/ period,
	and calculate appropriate descriptive statistics (e.g., mean, median 5th and 95th percentiles).
	Then plot the descriptive data, by possible day/incubation period, on a graph (e.g., Figure 1 in main text).
Step 5:	What if you have more than 21 patients (i.e., more than rows 4-24)?										The end. No need to scroll down any further
	If so, insert additional rows in-between rows #21 and #22 (marked in green, shown below).
					For
					expansion
	Then, highlight and copy cells AF21-DQ21 (all in one action).
	Paste the copied cells in the appropriate rows which you have inserted (e.g., in columns AF-DQ).
	This should cause the formulas in cells B30-AD30 (the result cells)
	to automatically update for larger number of patients.

## Sheet: Incubation model
	Table indicating all possible incubation periods, per patient (data entered)																													There is no need to alter or enter any of the cells to the right of this column	Calculation Table: Random number generator (assigns a random number to each possible incubation period, per patient). No need to alter
	posible duration of incubation (days)								posible duration of incubation (days)							posible duration of incubation (days)							duration of incubation (days)								duration of incubation (days)
Patient	1	2	3	4	5	6	7	8	9	10	11	12	13	14	15	16	17	18	19	20	21	22	23	24	25	26	27	28	29		1	2	3	4	5	6	7	8	9	10	11	12	13	14	15	16	17	18	19
#1		2	3	4	5	6	7	8	9	10	11	12																			0	0.992445	0.0120938	0.984574	0.712356	0.25591	0.499598	0.7651	0.25989	0.592462	0.777929	0.249186	0	0	0	0	0	0	0
#2	1	2	3	4																											0.561234	0.0864825	0.556318	0.805904	0	0	0	0	0	0	0	0	0	0	0	0	0	0	0
#3	1			4																											0.680776	0	0	0.109597	0	0	0	0	0	0	0	0	0	0	0	0	0	0	0
#4	1	2	3	4	5	6	7	8	9	10	11																				0.805607	0.0796253	0.211406	0.428676	0.238861	0.0679971	0.0110767	0.995353	0.568526	0.704876	0.795995	0	0	0	0	0	0	0	0
#5	1	2	3	4	5	6	7	8	9	10	11	12	13	14																	0.104039	0.974441	0.19727	0.600408	0.815041	0.724361	0.161597	0.257202	0.192525	8.79424e-05	0.0750097	0.881873	0.0871914	0.518439	0	0	0	0	0
#6			3							10																					0	0	0.719649	0	0	0	0	0	0	0.887475	0	0	0	0	0	0	0	0	0
#7			3																												0	0	0.0906739	0	0	0	0	0	0	0	0	0	0	0	0	0	0	0	0
#8	1	2	3	4	5	6																									0.0502421	0.63915	0.29934	0.0323355	0.777956	0.516839	0	0	0	0	0	0	0	0	0	0	0	0	0
HK2		2																													0	0.283967	0	0	0	0	0	0	0	0	0	0	0	0	0	0	0	0	0
HK3		2																													0	0.30405	0	0	0	0	0	0	0	0	0	0	0	0	0	0	0	0	0
HK4						6																									0	0	0	0	0	0.590275	0	0	0	0	0	0	0	0	0	0	0	0	0
HK5		2																													0	0.733976	0	0	0	0	0	0	0	0	0	0	0	0	0	0	0	0	0
HK6	1	2	3	4	5	6																									0.0697584	0.308122	0.276541	0.125001	0.84266	0.973172	0	0	0	0	0	0	0	0	0	0	0	0	0
HK7					5	6	7	8	9	10	11																				0	0	0	0	0.198575	0.415528	0.107952	0.404977	0.492976	0.727748	0.422346	0	0	0	0	0	0	0	0
HK8					5	6	7	8	9	10	11																				0	0	0	0	0.811117	0.188718	0.61238	0.395969	0.0184783	0.686385	0.193971	0	0	0	0	0	0	0	0
HK9	1	2	3	4	5																										0.561001	0.798464	0.927388	0.093575	0.21175	0	0	0	0	0	0	0	0	0	0	0	0	0	0
HK10		2	3	4	5	6	7																								0	0.560646	0.315528	0.0100988	0.39211	0.123386	0.984559	0	0	0	0	0	0	0	0	0	0	0	0
For																															0	0	0	0	0	0	0	0	0	0	0	0	0	0	0	0	0	0	0
expansion																															0	0	0	0	0	0	0	0	0	0	0	0	0	0	0	0	0	0	0
US1													13	14	15	16	17	18													0	0	0	0	0	0	0	0	0	0	0	0	0.598794	0.971727	0.545081	0.448689	0.790269	0.442251	0
US2							7	8	9	10	11	12																			0	0	0	0	0	0	0.931264	0.152142	0.397319	0.277664	0.149337	0.84924	0	0	0	0	0	0	0
	One step iteration: Enter a single, whole number in red square and hit enter. Repeat for additional iterations														8
	Alternatively a user can employ a simulation software package that will run numerous iterations (see instructions for details)
	Results: Sum, and frequencies, of possible incubation periods: Calculated for each iteration																													Total
Day	1	2	3	4	5	6	7	8	9	10	11	12	13	14	15	16	17	18	19	20	21	22	23	24	25	26	27	28	29
Frequency	0.0526316	0.263158	0.105263	0.0526316	0.105263	0.105263	0.105263	0.0526316	0	0.105263	0	0	0	0.0526316	0	0	0	0	0	0	0	0	0	0	0	0	0	0	0	1	frequency
Sum:	1	5	2	1	2	2	2	1	0	2	0	0	0	1	0	0	0	0	0	0	0	0	0	0	0	0	0	0	0	19	patients
[truncated: 69 more columns]
